# Supplementary material for: Lectin Receptor-Like Protein Kinase OsNRFG6 is Required for Embryo Sac Development and Fertilization in Neo-Tetraploid Rice
Source: Rice (N Y). 2024 Jun 25;17:41. doi: 10.1186/s12284-024-00720-0 (PMC11199475; doi:10.1186/s12284-024-00720-0)
Supplement: Supplementary file 1 — Supplementary Material 1 [file 12284_2024_720_MOESM1_ESM.xlsx]

## Sheet: S1
Table S1. The proportion of various abnormal mature embryo sacs in Osnrfg6
Materials	Degeneration (%)	Arrested development (%)	Abnormal position of polar nuclei (%)	Egg apparatus degeneration (%)	abnormal polar nuclei and egg apparatus (%)	Female germ unit degeneration (%)
H1	1.53	0	1.23	1.23	0	2.45
Osnrfg6-1	8.27	4.32	6.47	4.68	0.36	3.24
Osnrfg6-2	5.86	0	4.83	4.14	4.14	4.48
Com-2	0.94	5.66	5.19	2.83	0.94	0.47

## Sheet: S2
Table S2. 290 common down-regulated differentially expressed genes at mature embryo sac stage and 1 day after flowering stage
MSU_Locus	GeneID	Gene symbol
LOC_Os02g47810	Dof Transcription Factor; DNA binding with one finger 11	OsDOF11; OsDof-7
LOC_Os07g31250	OsWAK69-OsWAK receptor-like cytoplasmic kinase OsWAK-RLCK, expressed
LOC_Os10g23820	tyramine hydroxycinnamoyl transferase; bifunctional tryptamine/tyramine N-acyltransferase	OsTHT2
LOC_Os03g16960	cysteine-rich repeat secretory protein 55 precursor, putative, expressed
LOC_Os03g12110	homocysteine S-methyltransferase protein, putative, expressed
LOC_Os02g21430	AML1, putative, expressed
LOC_Os02g10780	SPX family protein	OsSPX2
LOC_Os05g11560	aquaporin protein, putative, expressed
LOC_Os10g41020	flavonol synthase/flavanone 3-hydroxylase, putative, expressed
LOC_Os03g02550	OsFBX76-F-box domain containing protein, expressed
LOC_Os06g05790	transferase family domain containing protein, expressed
LOC_Os01g49360	FAD-binding and arabino-lactone oxidase domains containing protein, putative, expressed
LOC_Os07g02940	DUF538 domain containing protein, putative, expressed
LOC_Os12g03050	NAC gene	OsNAC77; ONAC300
LOC_Os06g03580	RING protein with E3 ligase activity; RING-type E3 ubiquitin ligase 242	OsBBI1; OsRING242
LOC_Os03g14310	Indica-Japonica hybrid male sterility	Sc
LOC_Os02g46930	jmjC domain containing protein, expressed
LOC_Os10g42130	no apical meristem protein, putative, expressed
LOC_Os03g01240	CCR4-Not complex component, Not1domain containing protein, expressed
LOC_Os02g10520	OsSub12-Putative Subtilisin homologue, expressed
LOC_Os03g48540	hedgehog-interacting protein-like 1 protein	OsHIPL1
LOC_Os11g02300	CPuORF36-conserved peptide uORF-containing transcript, expressed
LOC_Os11g13630	gibberellin receptor GID1L2, putative, expressed
LOC_Os04g51580	leucine rich repeat containing protein, expressed
LOC_Os01g04409	OsWAK1-OsWAK receptor-like cytoplasmic kinase OsWAK-RLCK, expressed
LOC_Os08g04340	plastocyanin-like domain containing protein, putative, expressed
LOC_Os02g48080	cysteine-rich receptor-like protein kinase 7 precursor, putative, expressed
LOC_Os11g20384	SacI homology domain containing protein, expressed
LOC_Os03g10150	DUF623 domain containing protein, expressed
LOC_Os02g58540	RING-H2 finger protein, putative, expressed
LOC_Os01g50160	MDR-like ABC transporter, putative, expressed
LOC_Os01g52340	NB-ARC domain containing protein, expressed
LOC_Os10g38489	tau class glutathione S-transferase	OsGSTU3
LOC_Os01g02200	armadillo/beta-catenin repeat family protein, putative, expressed
LOC_Os09g08130	indole-3-glycerol phosphate synthase, chloroplast precursor, putative, expressed
LOC_Os01g72520	phosphoesterase family protein, putative, expressed
LOC_Os01g47560	WRKY transcription factor	OsWRKY16
LOC_Os03g40670	glycerophosphoryl diester phosphodiesterase family protein, putative, expressed
LOC_Os06g11150	DUF1645 domain containing protein, putative, expressed
LOC_Os04g52630	leucine-rich repeat-containing protein kinase family protein, putative, expressed
LOC_Os11g02130	peroxidase precursor, putative, expressed
LOC_Os01g72510	eukaryotic aspartyl protease domain containing protein, expressed
LOC_Os06g48680	expressed protein
Oryza_sativa_newGene_4411
LOC_Os11g16310	expressed protein
LOC_Os02g04230	mitogen-activated protein kinase;BTH-Induced MAP Kinase	OsMPK13; OsBIMK2
LOC_Os11g06720	abscisic acid-stress-ripening-inducible 5 protein	OsASR5; OsASR1
LOC_Os09g31380	jmjC domain-containing protein 5, putative, expressed
LOC_Os03g03034	flavanone 3-hydroxylase; 2-oxoglutarate-dependent dioxygenase; salicylic acid hydroxylase gene	OsF3H; OsF3H03g
LOC_Os03g52880	BTBN9-Bric-a-Brac, Tramtrack, Broad Complex BTB domain with non-phototropic hypocotyl 3 NPH3 and coiled-coil domains, expressed
LOC_Os11g33090	amidase, putative, expressed
LOC_Os02g39560	non-receptor tyrosine kinase spore lysis A, putative, expressed
LOC_Os02g43820	Oryza sativa Salt tolerance activation 2-Dominant	OsSta2
LOC_Os04g40410	high affinity nitrate transporter, putative, expressed
LOC_Os08g01430	OsFBX260-F-box domain containing protein, expressed
LOC_Os06g38660	expressed protein
LOC_Os09g25720	glycine-rich cell wall structural protein 2 precursor, putative, expressed
LOC_Os03g26130	MYB family transcription factor, putative, expressed
LOC_Os10g39770	zinc finger, C3HC4 type, domain containing protein, expressed
LOC_Os11g05410	Ser/Thr protein phosphatase family protein, putative, expressed
LOC_Os04g16734	maturase K, putative, expressed
LOC_Os02g41630	phenylalanine ammonia-lyase gene	OsPAL1
LOC_Os02g50340	membrane attack complex component/perforin/complement C9, putative, expressed
LOC_Os05g14240	aquaporin protein	OsTIP4; 1
LOC_Os04g37670	steroid nuclear receptor, ligand-binding, putative, expressed
LOC_Os11g04510	expressed protein
LOC_Os11g14570	expressed protein
LOC_Os02g17534	xyloglucan fucosyltransferase, putative, expressed
LOC_Os01g49310	expressed protein
LOC_Os08g45030	Semi-Dwarf8; Semi-Dwarf in chr8; ATP BINDING CASSETTE B1 transporter	SD8; OsABCB22
LOC_Os06g01390	acyl-CoA oxidase	OsACX1
Oryza_sativa_newGene_2243
LOC_Os05g01380	polygalacturonase inhibiting protein 1	OsPGIP1
LOC_Os06g15760	eukaryotic aspartyl protease domain containing protein, expressed
LOC_Os03g51740	aminocyclopropane-1-carboxylate synthase gene	OsACS1
LOC_Os02g52840	flavonol synthase/flavanone 3-hydroxylase, putative, expressed
LOC_Os04g56030	glycine-rich cell wall structural protein precursor, putative, expressed
LOC_Os03g17250	ankyrin repeat-containing protein, putative, expressed
LOC_Os01g65140	peptide transporter PTR2, putative, expressed
LOC_Os04g58220	transporter family protein, putative, expressed
LOC_Os03g32420	expressed protein
LOC_Os07g27670	WRKY transcription factor	OsWRKY115; OsWRKY95
LOC_Os01g49920	protein kinase, putative, expressed
LOC_Os06g50930	rhodanese-like domain containing protein, putative, expressed
LOC_Os12g38920	heparanase-like protein precursor, putative, expressed
LOC_Os05g39240	MEP/AMT2-type ammonium transporter	OsAMT2; 1
LOC_Os12g13890	retrotransposon protein, putative, unclassified, expressed
LOC_Os06g10670	aspartic proteinase nepenthesin-1 precursor, putative, expressed
LOC_Os01g65169	proton-dependent oligopeptide transport, putative, expressed
LOC_Os02g45160	aluminum-activated malate transporter, putative, expressed
Oryza_sativa_newGene_56
LOC_Os06g05910	methyltransferase domain containing protein, expressed
Oryza_sativa_newGene_1219
LOC_Os01g08320	Auxin-responsive Aux/IAA gene	OsIAA1; OsIAA4
LOC_Os01g60730	RING-H2 finger protein, putative, expressed
LOC_Os02g21190	expressed protein
LOC_Os03g11900	monosaccharide transporter	OsMST4
LOC_Os03g28330	sucrose synthase	OsSUS1; RSUS1
LOC_Os07g10800	expressed protein
LOC_Os05g38350	glycerol-3-phosphate acyltransferase 8, putative, expressed
LOC_Os11g24060	permease domain containing protein, putative, expressed
LOC_Os10g22570	cellulase, putative, expressed
LOC_Os04g33310	expressed protein
LOC_Os11g11890	protein kinase domain containing protein, expressed
LOC_Os01g10040	Cytochrome P450 gene;dwarf-2;ebisu dwarf; small grain 11	D2; CYP90D2
LOC_Os06g07200	syntaxin of plants131	OsSYP131b
LOC_Os01g74020	MYB family transcription factor; LUX ARRHYTHMO; circadian clock gene	OsLUX; OsPCL1
LOC_Os06g40030	S-Domain receptor like kinase-38; neo-tetraploid rice fertility related gene 6	OsNRFG6; SDRLK-38
LOC_Os02g46680	multidrug resistance protein, putative, expressed
LOC_Os07g42650	expressed protein
LOC_Os10g42750	Cellulose Synthase-Like D1 Gene;Root hairless 2	OsCSLD1; rth-2
LOC_Os02g55970	ANTH, putative, expressed
LOC_Os03g48840	ribosomal L18p/L5e family protein, putative, expressed
LOC_Os07g30670	2Fe-2S iron-sulfur cluster binding domain containing protein, expressed
LOC_Os06g50080	DUF581 domain containing protein, expressed
Oryza_sativa_newGene_2908
LOC_Os02g09240	cytochrome P450 71D8, putative, expressed
LOC_Os03g48810	nucleobase-ascorbate transporter, putative, expressed
LOC_Os05g10620	no apical meristem protein, putative, expressed
LOC_Os03g02860	heavy metal-associated domain containing protein, expressed
LOC_Os01g09020	cullin4-based E3 ubiquitin ligase1; substrate receptor of Cullin4-based E3 ubiquitin ligase complex	OsCBE1
LOC_Os07g10810	expressed protein
LOC_Os03g15920	expressed protein
LOC_Os09g28550	expressed protein
LOC_Os08g04370	plastocyanin-like domain containing protein, putative, expressed
LOC_Os03g57520	valine-glutamine (VQ) motif containing protein; valine-glutamine (VQ) protein; VQ motif-containing gene	OsVQ14
LOC_Os01g43320	transmembrane amino acid transporter protein, putative, expressed
LOC_Os03g08580	expressed protein
LOC_Os02g57700	protein kinase, putative, expressed
LOC_Os02g08364	protein phosphatase 2C, putative, expressed
LOC_Os01g03940	negative regulator of resistance	NRR
LOC_Os03g58600	MEIOSIS ARRESTED AT LEPTOTENE1	OsMEL1
LOC_Os01g42234	amino acid permease family protein, putative, expressed
LOC_Os02g34650	expressed protein
LOC_Os08g42440	B-Box zinc finger gene; B-box (BBX) -containing protein; CONSTANS-like protein; CONSTANS-like transcription factor	OsBBX26; OsCOL15
LOC_Os01g57730	peroxidase precursor, putative, expressed
LOC_Os03g43590	LSTK-1-like kinase, putative, expressed
LOC_Os05g06150	vegetative storage protein, putative, expressed
LOC_Os01g57510	receptor protein kinase, putative, expressed
LOC_Os12g43880	DNA binding protein, putative, expressed
LOC_Os05g47650	B3 DNA binding domain containing protein, expressed
LOC_Os03g49524	glycosyltransferase; transglucosylase	OsUGT91C1; OsEUGT11
LOC_Os01g57082	insulin-degrading enzyme, putative, expressed
LOC_Os11g10290	S-domain receptor-like protein kinase, putative, expressed
LOC_Os02g42220	transposon protein, putative, unclassified, expressed
LOC_Os04g11820	white-brown complex homolog protein, putative, expressed
LOC_Os03g39710	monosaccharide transporter gene	OsMST2
LOC_Os06g02144	6-phosphogluconate dehydrogenase	Os6PGDH1; PGD1
LOC_Os02g01700	RNA recognition motif containing protein, putative, expressed
Oryza_sativa_newGene_167
LOC_Os10g17489	UDP-glucoronosyl and UDP-glucosyl transferase domain containing protein, expressed
LOC_Os02g08330	gp176, putative, expressed
LOC_Os02g12820	helix-loop-helix DNA-binding domain containing protein, expressed
LOC_Os02g42440	GEM, putative, expressed
LOC_Os06g32600	THION15 - Plant thionin family protein precursor, expressed
LOC_Os01g55940	indole-3-acetic acid-amido synthetase gene	OsGH3-2; OsGH3.2
LOC_Os04g40560	WD domain, G-beta repeat domain containing protein, expressed
LOC_Os08g03350	amino acid transporter; histidine transporter; Lysine-Histidine-type Transporter 1	OsHT; OsLHT1
LOC_Os08g02490	MoIug4 interacting protein; AT-hook motif-containing protein	OsAHL1
LOC_Os07g12890	ZRT- and IRT-like protein; metal cation transporter; zinc transporter protein	OsZIP8; OsZIP13
LOC_Os01g29804	expressed protein
LOC_Os01g54860	NUMBER OF GRAINS 1; enoyl-CoA hydratase/isomerase	NOG1
LOC_Os05g46510	polygalacturonase, putative, expressed
LOC_Os05g01444	polygalacturonase inhibiting protein 4; Resistance to Bacterial Leaf Streak	OsPGIP4; qBlsr5a
LOC_Os10g04120	powdery mildew resistance protein PM3b, putative, expressed
LOC_Os10g25060	expressed protein
LOC_Os07g09010	nodulin, putative, expressed
LOC_Os02g32620	PAN domain-containing protein At5g03700 precursor, putative, expressed
LOC_Os08g37345	DNA binding protein, putative, expressed
LOC_Os08g25380	homologous genes for OsBRI1; BR receptor kinase	OsBRL3
LOC_Os12g06410	U-box domain-containing protein, putative, expressed
LOC_Os09g23620	MYB family transcription factor, putative, expressed
LOC_Os04g52780	leucine-rich repeat receptor protein kinase EXS precursor; flg22 Receptor	OsFLS2
LOC_Os03g37140	expressed protein
LOC_Os11g13390	expressed protein
LOC_Os06g14780	expressed protein
LOC_Os08g04800	triacylglycerol lipase like protein, putative, expressed
LOC_Os01g50622	DNA-binding protein DSP1, putative, expressed
LOC_Os07g28800	heat shock protein DnaJ, putative, expressed
LOC_Os07g35560	glucan endo-1,3-beta-glucosidase precursor, putative, expressed
LOC_Os03g18850	jasmonate inducible pathogenesis-related class 10 protein gene; pathogen-related protein 10	JIOsPR10
LOC_Os01g72420	C2 domain containing protein, putative, expressed
LOC_Os10g29620	tyrosine protein kinase domain containing protein, putative, expressed
LOC_Os07g35790	TKL_IRAK_DUF26-ld.5 - DUF26 kinases have homology to DUF26 containing loci, expressed
Oryza_sativa_newGene_1231
LOC_Os04g43800	phenylalanine ammonia-lyase gene	OsPAL6
LOC_Os03g05560	zinc finger, C3HC4 type domain containing protein, expressed
LOC_Os07g01560	monosaccharide transporter gene	OsMST3
LOC_Os08g01310	phospholipase C, putative, expressed
LOC_Os05g51520	expressed protein
LOC_Os04g52504	adhesive/proline-rich protein, putative, expressed
LOC_Os07g35540	TKL_IRAK_DUF26-lc.19 - DUF26 kinases have homology to DUF26 containing loci, expressed
LOC_Os08g10010	acyl-desaturase, chloroplast precursor, putative, expressed
LOC_Os04g51410	expressed protein
LOC_Os02g03040	serine/arginine splicing factor; serine/arginine (SR)-rich splicing factor; plant-specific SR protein	OsRS33
LOC_Os09g12550	WD domain, G-beta repeat domain containing protein, expressed
LOC_Os06g06950	expressed protein
LOC_Os02g37254	expressed protein
LOC_Os01g27230	12-oxophytodienoate reductase, putative, expressed
LOC_Os04g53800	leucoanthocyanidin reductase, putative, expressed
LOC_Os03g30950	acyl-desaturase, chloroplast precursor, putative, expressed
Oryza_sativa_newGene_541
LOC_Os03g03350	polygalacturonase	OsPG1
LOC_Os08g43180	expressed protein
LOC_Os03g18600	pyrabactin resistance-like abscisic acid receptor	OsPYL/RCAR4; OsPYL4
LOC_Os01g40630	cytokinin-activating enzyme; LONELY GUY; cytokinin-specific phosphoribohydrolase	LOG
LOC_Os08g10290	SHR5-receptor-like kinase, putative, expressed
LOC_Os06g06940	S-locus-like receptor protein kinase, putative, expressed
LOC_Os12g38610	lectin-like receptor kinase, putative, expressed
LOC_Os11g47570	glycosyl hydrolase, putative, expressed
LOC_Os08g27720	pirin, putative, expressed
LOC_Os07g35580	CBM-interacting protein	OsCBMIP-K
LOC_Os01g04580	Ser/Thr protein kinase, putative, expressed
LOC_Os05g36100	AP2 domain containing protein, expressed
LOC_Os01g08700	Gigantea	OsGI
LOC_Os08g42350	Bacterial Blight resistance 13; sugar transporter; NODULIN3 (N3) gene; bacterial blight susceptibility gene	xa13; Os-8N3
LOC_Os10g17930	OsFBX381-F-box domain containing protein, expressed
LOC_Os04g51940	YT521-B, putative, expressed
LOC_Os03g63270	regulatory protein, putative, expressed
LOC_Os06g47620	peptidase, putative, expressed
LOC_Os01g64170	glycosyl hydrolases family 17, putative, expressed
LOC_Os10g25550	tyrosine protein kinase domain containing protein, putative, expressed
LOC_Os10g17940	OsFBX382 - F-box domain containing protein, expressed
LOC_Os09g36220	pseudo-response regulator 95	OsPRR95
LOC_Os02g35490	MLO domain containing protein, putative, expressed
LOC_Os11g37050	expressed protein
LOC_Os11g14190	ARGOS, putative, expressed
LOC_Os08g01830	TKL_IRAK_CR4L.6 - The CR4L subfamily has homology with Crinkly4, expressed
LOC_Os09g25560	BT1 family protein, putative, expressed
LOC_Os03g61060	protein kinase domain containing protein, expressed
LOC_Os04g34370	serine/threonine-protein kinase receptor precursor, putative, expressed
LOC_Os04g13210	ATP-binding cassette transporter;C-type ABC transporter	OsABCC9
LOC_Os05g37190	ZOS5-08-C2H2 zinc finger protein, expressed
LOC_Os07g30930	pentatricopeptide repeat domain containing protein, putative, expressed
LOC_Os01g49820	lipid phosphatase protein, putative, expressed
LOC_Os07g42740	DUF1645 domain containing protein, putative, expressed
LOC_Os09g29710	beta-expansin precursor, putative, expressed
LOC_Os05g25390	tyrosine protein kinase domain containing protein, putative, expressed
LOC_Os05g49100	WRKY transcription factor	OsWRKY49
LOC_Os07g40550	IBS1, putative, expressed
LOC_Os03g20970	phospholipid-transporting ATPase 1, putative, expressed
LOC_Os10g33130	leucine-rich repeat receptor protein kinase EXS precursor, putative, expressed
LOC_Os05g37130	glycosyl hydrolases family 17, putative, expressed
LOC_Os10g42830	transporter family protein, putative, expressed
LOC_Os03g62370	WD40-like Beta Propeller Repeat family protein, expressed
LOC_Os08g33210	expressed protein
LOC_Os04g57660	phytosulfokine receptor precursor, putative, expressed
LOC_Os08g41280	membrane protein, putative, expressed
LOC_Os01g04050	BBTI12-Bowman-Birk type bran trypsin inhibitor precursor, expressed
LOC_Os02g53400	thioredoxin, putative, expressed
LOC_Os05g30760	esterase, putative, expressed
LOC_Os09g15330	transporter family protein, putative, expressed
LOC_Os10g23310	tryptamine/tyramine hydroxycinnamoyl transferase; tryptamine/tyramine N-acyltransferase	OsTHT1
LOC_Os02g36530	expressed protein
LOC_Os10g37710	hydrolase, alpha/beta fold family protein, putative, expressed
LOC_Os04g57880	heat shock protein DnaJ, putative, expressed
LOC_Os03g48710	expressed protein
LOC_Os07g48080	expressed protein
LOC_Os08g30770	ABC transporter, ATP-binding protein, putative, expressed
LOC_Os07g19530	peptidase, putative, expressed
LOC_Os01g22370	peroxidase precursor, putative, expressed
LOC_Os03g37830	potassium transporter, putative, expressed
LOC_Os07g39350	transporter family protein, putative, expressed
LOC_Os05g46500	expressed protein
LOC_Os01g53220	heat shock transcription factor; Heat shock factor gene	OsHsfC1b
LOC_Os04g31030	nitrate-induced NOI protein, expressed
LOC_Os08g04250	cysteine-rich repeat secretory protein 55 precursor, putative, expressed
LOC_Os02g51030	methyltransferase domain containing protein, putative, expressed
LOC_Os04g44320	oligopeptide transporter gene	OsYSL12
LOC_Os10g33550	alcohol oxidase-related, putative, expressed
LOC_Os07g32710	retrotransposon protein, putative, unclassified, expressed
LOC_Os01g22352	peroxidase precursor, putative, expressed
LOC_Os01g03820	C2 domain containing protein, putative, expressed
LOC_Os02g31030	glycerophosphoryl diester phosphodiesterase family protein, putative, expressed
LOC_Os05g40384	elongated uppermost internode-1	EUI1; i-sd-1(t)
LOC_Os07g35810	TKL_IRAK_DUF26-ld.6-DUF26 kinases have homology to DUF26 containing loci, expressed
LOC_Os03g35600	serine/threonine-protein kinase receptor precursor, putative, expressed
Oryza_sativa_newGene_1738
LOC_Os02g52380	DUF1645 domain containing protein, putative, expressed
LOC_Os04g57850	AMP-binding protein gene	OsBIABP1
LOC_Os06g40120	SPX domain gene	OsSPX1
LOC_Os08g44950	zinc finger, C3HC4 type domain containing protein, expressed
LOC_Os07g10970	leucine zipper protein-like, putative, expressed
LOC_Os04g53470	expressed protein
LOC_Os03g48904	expressed protein
LOC_Os05g07120	basic helix-loop-helix, putative, expressed
LOC_Os03g08470	ERF family transcription factor; ethylene responsive and root abundant factor gene	OsLG3; OsERF62
LOC_Os03g52390	PIII1-Proteinase inhibitor II family protein precursor, expressed
LOC_Os08g31410	sulfate transporter, putative, expressed
LOC_Os04g52140	protein kinase domain containing protein, expressed

## Sheet: S3
Table S3. 281 common up-regulated differentially expressed genes at mature embryo sac stage and 1 day after flowering stage
MSU_Locus	GeneID	Gene symbol
LOC_Os03g41920	expressed protein
LOC_Os01g13390	expressed protein
LOC_Os09g35910	homeobox associated leucine zipper, putative, expressed
LOC_Os04g43990	DUF584 domain containing protein, putative, expressed
LOC_Os03g04970	T-complex protein, putative, expressed
LOC_Os01g20910	zinc finger, C3HC4 type domain containing protein, expressed
LOC_Os11g22150	retrotransposon protein, putative, unclassified, expressed
LOC_Os11g13890	light-harvesting complex II protein; Light-dependent rice blast resistance	OsLHCB5
LOC_Os03g47686	ankyrin, putative, expressed
LOC_Os06g15570	retrotransposon protein, putative, unclassified, expressed
LOC_Os01g40310	expressed protein
LOC_Os03g38740	Dicer-like protein gene	OsDCL2; OsDCL2a
LOC_Os08g05620	cytochrome P450, putative, expressed
LOC_Os03g47693	ankyrin repeat family protein, putative, expressed
LOC_Os05g48630	expressed protein
LOC_Os04g53310	soluble starch synthase IIIb	OsSSIIIb; SS3b
LOC_Os04g54640	peptidase, cysteine peptidase active site, putative, expressed
LOC_Os05g42040	UDP-glucoronosyl and UDP-glucosyl transferase domain containing protein, expressed
Oryza_sativa_newGene_497
LOC_Os03g13640	expressed protein
LOC_Os03g61960	non-photosynthetic type ferredoxin	OsFd4
LOC_Os12g43940	ankyrin repeat domain-containing protein, putative, expressed
LOC_Os02g16040	elicitor-responsive ubiquitin-conjugating enzyme	OsUBC5b; OsUBC15
LOC_Os12g06510	calcineurin B-like protein 6	OsCBL6
LOC_Os05g47960	expressed protein
LOC_Os11g31060	Bcl-2-associated athanogene	OsBAG6
LOC_Os04g54620	expressed protein
LOC_Os05g48810	dnaJ domain containing protein, expressed
LOC_Os09g12615	expressed protein
LOC_Os03g22370	ultraviolet-B-repressible protein, putative, expressed
LOC_Os12g04590	zinc finger, C3HC4 type domain containing protein, expressed
LOC_Os11g24510	OsSCP56-Putative Serine Carboxypeptidase homologue, expressed
Oryza_sativa_newGene_2221
LOC_Os10g27340	oxidoreductase, putative, expressed
LOC_Os07g38960	chlorophyll A-B binding protein, putative, expressed
LOC_Os05g49300	iron-sulfur cluster assembly enzyme ISCU, mitochondrial precursor, putative, expressed
LOC_Os03g39660	expressed protein
LOC_Os04g48350	AP2/EREBP transcription factor	OsDREB1E; CR350
LOC_Os03g25050	chaperonin, putative, expressed
LOC_Os07g47640	ultraviolet-B-repressible protein, putative, expressed
LOC_Os05g46290	T-complex protein, putative, expressed
LOC_Os03g58170	stem-specific protein TSJT1, putative, expressed
LOC_Os05g38680	plant-specific domain TIGR01589 family protein, expressed
LOC_Os05g46480	Late embryogenesis abundant protein gene	OsLEA3; OsLEA3-1
Oryza_sativa_newGene_4689
LOC_Os05g34490	expressed protein
LOC_Os12g12580	ATPase	OsClpC2
LOC_Os02g15350	prolamin box binding factor	RPBF; OsDof3
LOC_Os03g39655	expressed protein
LOC_Os01g47130	expressed protein
LOC_Os07g49400	ascorbate peroxidase gene	OsAPX2; APXb
LOC_Os07g26540	hexokinase gene	OsHXK1
LOC_Os03g02590	peroxisomal biogenesis factor 11, putative, expressed
LOC_Os04g46160	expressed protein
LOC_Os03g04770	β-amylase	OsBMY4; OsBAM3
LOC_Os05g47560	serine/threonine-protein kinase SNT7, chloroplast precursor, putative, expressed
LOC_Os03g01020	pectin methylesterase inhibitor 12	OsPMEI12
LOC_Os10g39750	inducer of CBF expression 2, putative, expressed
LOC_Os06g27760	plastidial methionine sulfoxide reductase	OsMSRB1.1
LOC_Os04g47220	aquaporin; plasma membrane intrinsic protein	OsPIP1; 2
LOC_Os07g25430	photosystem I reaction center subunit IV A, chloroplast precursor, putative, expressed
LOC_Os03g33090	LATERAL ORGAN BOUNDARIES (LOB) domain (LBD) gene; class II type LATERAL ORGAN BOUNDARIES DOMAIN (LBD) protein	OsLBD37
LOC_Os03g49430	pre-mRNA-splicing factor, putative, expressed
LOC_Os10g35370	protochlorophyllide oxidoreductase B; pale-green leaf; white-green leaf	OsPORB; WGL1
LOC_Os06g21590	chlorophyll A-B binding protein, putative, expressed
LOC_Os12g23200	photosystem I reaction center subunit XI, chloroplast precursor, putative, expressed
LOC_Os08g41390	FK506 binding protein; large rice FK506 binding protein gene	Rfkbp64
LOC_Os03g07440	putativ eribonuclease P, putative, expressed
LOC_Os01g56680	photosystem II reaction center W protein, chloroplast precursor, putative, expressed
LOC_Os01g67590	oligopeptidase, putative, expressed
LOC_Os08g32410	expressed protein
LOC_Os06g09688	chaperonin, putative, expressed
LOC_Os04g58200	NADPH: protochlorophyllide oxidoreductase A	OsPORA
LOC_Os05g33710	WD domain, G-beta repeat domain containing protein, expressed
LOC_Os11g38260	PAP fibrillin family domain containing protein, expressed
LOC_Os12g36750	expressed protein
LOC_Os02g30910	sugar transporter; bacterial blight susceptibility gene	OsSWEET15
LOC_Os12g44370	expressed protein
LOC_Os09g16510	WRKY transcription factor	OsWRKY74
LOC_Os07g42860	rice cyclin gene	CycD2; 2
LOC_Os03g59090	retrotransposon protein, putative, unclassified, expressed
LOC_Os08g08120	B-Box zinc finger gene; B-box (BBX) -containing protein	OsBBX24
LOC_Os07g37030	cytochrome b6-f complex iron-sulfur subunit, chloroplast precursor, putative, expressed
LOC_Os03g27019	expressed protein
LOC_Os12g19381	small subunit of Rubisco	OsRBCS5
LOC_Os02g52650	light-harvesting chlorophyll a/b-binding (LHC) protein	OsLhca5
Oryza_sativa_newGene_1213
LOC_Os01g10400	type 3 metallolthionein isoform; type 3 metallothionein-like gene	OsMTI-3a; OsMT-3a
LOC_Os03g11910	DnaK family protein, putative, expressed
LOC_Os09g12390	expressed protein
LOC_Os01g61830	zinc finger C-x8-C-x5-C-x3-H type family protein, expressed
LOC_Os03g18779	expressed protein
LOC_Os06g21380	OsCttP3-Putative C-terminal processing peptidase homologue, expressed
LOC_Os03g05460	expressed protein
LOC_Os04g46440	ETHYLENE RESPONSE FACTOR 34; APETALA2/ETHYLENE RESPONSE FACTOR (ERF) family transcription factor	OsERF34
LOC_Os02g51570	peptidyl-prolyl cis-trans isomerase, FKBP-type, putative, expressed
LOC_Os01g12810	retrotransposon protein, putative, unclassified, expressed
LOC_Os10g25620	no apical meristem protein, expressed
LOC_Os07g05690	expressed protein
LOC_Os07g43925	expressed protein
LOC_Os11g04490	astaxanthin synthase KC28, putative, expressed
LOC_Os01g70550	heparan-alpha-glucosaminide N-acetyltransferase, putative, expressed
LOC_Os06g02620	DnaJ protein; chaperone protein	OsDjA9
LOC_Os07g37240	chlorophyll A-B binding protein, putative, expressed
LOC_Os09g25000	spotted leaf 11, putative, expressed
LOC_Os07g05680	expressed protein
LOC_Os11g25160	tropinone reductase 2, putative, expressed
LOC_Os09g29840	rice heat shock protein gene	OsHSP74.8
LOC_Os02g40900	RNA recognition motif containing protein, putative, expressed
LOC_Os04g42020	CCT/B-box zinc finger protein, putative, expressed
LOC_Os12g07110	acyl-CoA synthetase protein, putative, expressed
LOC_Os01g61180	Exo70 protein; exocyst subunit; subunit of the exocyst complex	OsExo70B1
LOC_Os06g20890	retrotransposon protein, putative, unclassified, expressed
Oryza_sativa_newGene_80
LOC_Os08g42850	peptidyl-prolyl cis-trans isomerase, FKBP-type, putative, expressed
LOC_Os08g08500	dihydroflavonol 4-reductase	OsDFR6
LOC_Os05g23740	plastid heat shock protein 70	OsHsp70cp-1; OsHsp70CP1
LOC_Os01g62290	heat-shock protein 70; DnaK family protein	cHsp70-1
LOC_Os03g56670	PHOTOSYSTEM 1-F subunit	OsPS1-F
LOC_Os07g05480	photosystem I reaction center subunit, chloroplast precursor, putative, expressed
LOC_Os03g01520	expressed protein
LOC_Os06g09610	peroxiredoxin, putative, expressed
LOC_Os02g15930	expressed protein
LOC_Os06g39240	endothelial differentiation-related factor 1, putative, expressed
LOC_Os07g07450	versicolorin reductase, putative, expressed
LOC_Os07g01904	expressed protein
LOC_Os02g13970	Complex I intermediate-associated protein 30 domain containing protein, putative, expressed
LOC_Os06g09679	chaperonin, putative, expressed
LOC_Os02g31140	curly flag leaf1	CFL1
LOC_Os02g52260	expressed protein
LOC_Os08g32400	expressed protein
LOC_Os09g31502	dehydrogenase, putative, expressed
LOC_Os07g10880	expressed protein
LOC_Os01g70720	expressed protein
LOC_Os12g32986	heat shock protein, putative, expressed
LOC_Os05g22614	PTAC16, putative, expressed
LOC_Os07g29220	Cyclopropane-fatty-acyl-phospholipid synthase, putative, expressed
LOC_Os10g32550	T-complex protein, putative, expressed
LOC_Os03g03910	catalase; nitric oxide excess1	OsCatC; noe1
LOC_Os03g08350	ubiquitin carboxyl-terminal hydrolase, family 1, putative, expressed
LOC_Os02g56880	transcriptional corepressor LEUNIG, putative, expressed
LOC_Os08g06110	circadian regulator; CIRCADIAN CLOCK ASSOCIATED1; MYB transcription factor; Nitrogen Use Efficiency; N-mediated heading date-1	OsCCA1; OsLHY
LOC_Os04g45730	protein kinase domain containing protein, expressed
LOC_Os02g09460	GA16396-PA, putative, expressed
LOC_Os04g33830	membrane protein, putative, expressed
Oryza_sativa_newGene_3033
LOC_Os11g04830	embryogenesis transmembrane protein, putative, expressed
Oryza_sativa_newGene_3043
LOC_Os05g23450	expressed protein
LOC_Os04g33820	OsFBX132-F-box domain containing protein, expressed
LOC_Os02g19470	expressed protein
LOC_Os08g01380	leaf-type ferredoxin 1; photosynthetic ferredoxin	OsFd1
LOC_Os12g04260	astaxanthin synthase KC28, putative, expressed
LOC_Os03g16860	heat shock protein	OsHSP71.1
Oryza_sativa_newGene_3022
LOC_Os01g69080	fatty-acid desaturase gene	OsSSI2
LOC_Os06g02380	chloroplast chaperonin	Cpn60β1
LOC_Os01g73580	glycosyl hydrolases, putative, expressed
Oryza_sativa_newGene_1083
LOC_Os08g14450	plastid sigma factors of RNA polymerase	OsSIG6
LOC_Os03g60760	expressed protein
LOC_Os12g40780	ankyrin repeat domain-containing protein 44, putative, expressed
LOC_Os08g17510	sulfotransferase domain containing protein, expressed
LOC_Os05g23880	lipoxygenase gene	OsLOX7
LOC_Os11g02610	BTBN20 - Bric-a-Brac, Tramtrack, Broad Complex BTB domain with non-phototropic hypocotyl 3 NPH3 and coiled-coil domains, expressed
LOC_Os04g52790	expressed protein
LOC_Os04g16450	aquaporin protein; plasma membrane intrinsic protein	OsPIP2; 6
LOC_Os03g39920	retrotransposon protein, putative, unclassified, expressed
LOC_Os08g37370	mitochondrial carrier protein, putative, expressed
LOC_Os03g39930	retrotransposon protein, putative, unclassified, expressed
LOC_Os03g40920	mitochondrial ATP synthase 6 kDa subunit gene	RMtATP6
LOC_Os03g57340	J-proteins/DnaJ member; chaperone protein dnaJ	OsDjA5
LOC_Os10g28340	heat shock transcription factor; Heat shock factor gene	OsHsfA2c
LOC_Os06g38320	expressed protein
LOC_Os05g47840	IPP transferase, putative, expressed
LOC_Os04g48030	heat shock transcription factor; Heat shock factor gene	OsHsfB2a
LOC_Os03g60740	expressed protein
LOC_Os04g50110	RNA recognition motif containing protein, putative, expressed
LOC_Os08g17520	flavonol sulfotransferase-like, putative, expressed
LOC_Os11g47970	ribulose-1,5-bisphosphate carboxylase/oxygenase activase; rubisco activase	rcaII
LOC_Os09g31482	splicing factor U2AF, putative, expressed
LOC_Os03g39910	XH domain containing protein, expressed
LOC_Os12g18810	expressed protein
LOC_Os03g20700	Mg-chelatase H subunit	OsChlH
LOC_Os07g23340	male sterility protein, putative, expressed
LOC_Os01g32864	retrotransposon protein, putative, unclassified, expressed
LOC_Os07g45370	expressed protein
LOC_Os03g06630	heat shock transcription factor; heat-tolerance gene on chromosome 3	OsHsfA2d; OsHSF7
LOC_Os05g37450	starch binding domain containing protein, putative, expressed
LOC_Os05g05600	aminocyclopropane-1-carboxylate oxidase gene	OsACO6
LOC_Os05g48360	membrane attack complex component/perforin/complement C9, putative, expressed
LOC_Os12g38640	expressed protein
LOC_Os03g14040	expressed protein
LOC_Os01g16124	retrotransposon protein, putative, unclassified, expressed
Oryza_sativa_newGene_1228
LOC_Os02g50480	histidine kinase	OHK5; OsHk6
LOC_Os07g14610	IAA-amino acid hydrolase ILR1-like 6 precursor, putative, expressed
LOC_Os12g23180	chloroplast stem-loop-binding protein of 41 kDa b; light-green leaf 1; yellow-green leaf 6	CSP41b; LGL1
LOC_Os08g10020	10 kDa Photosystem II polypeptide	OsPsbR3
LOC_Os06g01210	chloroplastic-like protein	OsCPL1
LOC_Os01g73500	expressed protein
LOC_Os11g18830	survival motor neuron containing protein, expressed
LOC_Os03g43810	phytochrome-interacting bHLH factors-LIKE; PIL transcription factor	OsPIL12; OsBP-5
LOC_Os07g11110	NAD dependent epimerase/dehydratase family protein, putative, expressed
LOC_Os04g16680	fructose-1,6-bisphosphatase, putative, expressed
LOC_Os07g37550	chlorophyll A-B binding protein, putative, expressed
LOC_Os01g69030	sucrose phosphate synthase gene	OsSPS1
LOC_Os01g72205	proline synthetase co-transcribed bacterial homolog protein, putative, expressed
LOC_Os03g59360	remorin, putative, expressed
LOC_Os10g01044	62-kDa SUBUNIT OF TRANSLOCON OF INNER CHLOROPLAST MEMBRANE; thylakoid membrane anchor	OsTIC62
ChrSy.fgenesh.gene.86
LOC_Os02g37000	mitochondrial prohibitin complex protein 1, putative, expressed
LOC_Os03g50310	CONSTANS-Like 9	OsCOL9
LOC_Os03g48000	CorA-like magnesium transporter protein, putative, expressed
LOC_Os01g41710	chlorophyll A-B binding protein, putative, expressed
LOC_Os03g02260	DnaK family protein, putative, expressed
LOC_Os12g03770	transposon protein, putative, CACTA, En/Spm sub-class, expressed
LOC_Os03g29970	nuclear transcription factor Y subunit B; HAP3 subunit of heme activator protein (HAP) complex; CCAAT-box-binding transcription factor	OsNF-YB8; OsHAP3I
LOC_Os03g26460	CS domain containing protein, putative, expressed
LOC_Os01g61330	ankyrin homolog precursor, putative, expressed
LOC_Os06g23274	zinc finger, C3HC4 type, domain containing protein, expressed
LOC_Os02g41720	rice cyclin gene	CycB1; 4
LOC_Os02g49680	arsenate reductase, putative, expressed
LOC_Os06g41910	expressed protein
LOC_Os11g29920	NB-ARC domain containing protein, expressed
LOC_Os04g38410	chlorophyll A-B binding protein, putative, expressed
LOC_Os01g65920	F-box/LRR-repeat protein 2, putative, expressed
LOC_Os01g01600	ethylene-responsive protein related, putative, expressed
LOC_Os03g61090	expressed protein
LOC_Os07g28644	expressed protein
LOC_Os07g06834	expressed protein
LOC_Os02g28980	FK506 binding protein; large rice FK506 binding protein gene	rFKBP75
LOC_Os01g17170	yellow-green leaf 8; catalytic subunit of magnesium-protoporphyrin IX monomethyl ester cyclase	YGL8
LOC_Os02g01030	heat shock protein	HSP40
LOC_Os05g38270	regulator of chromosome condensation, putative, expressed
LOC_Os02g36330	RING-H2 finger protein ATL1O, putative, expressed
LOC_Os01g73900	chloroplast DEAD-box RNA helicase	OsRH58
LOC_Os02g36570	Activity of bc1 complex	OsABC1-2
LOC_Os03g19560	tetratricopeptide repeat domain containing protein, expressed
LOC_Os03g41200	retrotransposon protein, putative, unclassified, expressed
LOC_Os01g62800	methyltransferase, putative, expressed
LOC_Os01g31690	oxygen-evolving complex; extrinsic protein	PsbO
LOC_Os12g43130	phytoene synthase	OsPSY2
LOC_Os02g49870	expressed protein
LOC_Os04g57200	copper metallochaperone; Heavy metal-transporting ATPase isoprenylated plant protein	OsHIPP24
LOC_Os01g55270	booting stage high-temperature tolerance	OsBHT
LOC_Os02g10390	chlorophyll A-B binding protein, putative, expressed
LOC_Os05g20954	retrotransposon protein, putative, unclassified, expressed
Oryza_sativa_newGene_1794
LOC_Os04g36760	enzyme of the cupin superfamily protein, putative, expressed
LOC_Os10g11100	retrotransposon protein, putative, unclassified, expressed
LOC_Os01g62810	regulator of chromosome condensation, putative, expressed
LOC_Os03g10950	protein phosphatase 2C, putative, expressed
LOC_Os03g30300	6-phosphogluconolactonase, putative, expressed
LOC_Os12g35950	transposon protein, putative, CACTA, En/Spm sub-class, expressed
LOC_Os11g07020	chloroplastic aldolase-encoding gene	AldP
LOC_Os07g07530	expressed protein
LOC_Os04g55230	FLOURY ENDOSPERM2	FLO2
LOC_Os10g41780	chlorophyll a oxygenase; chlorophyllide a oxygenase; yellow-green leaf 10	OsCAO1; PGL
LOC_Os08g32720	expressed protein
LOC_Os07g36080	oxygen evolving enhancer protein 3 domain containing protein, expressed
LOC_Os07g28210	retrotransposon protein, putative, unclassified, expressed
LOC_Os08g29780	expressed protein
LOC_Os01g52140	expressed protein
LOC_Os06g04040	WD domain, G-beta repeat domain containing protein, expressed
LOC_Os08g39140	heat shock protein	hsp82A
LOC_Os10g41330	ERF transcription factor	OsERF096
LOC_Os07g46700	zinc finger, RING-type, putative, expressed
LOC_Os11g10640	protein kinase domain containing protein, expressed
LOC_Os02g43250	receptor-like protein kinase precursor, putative, expressed
LOC_Os03g18490	RPGR, putative, expressed
LOC_Os06g46900	HEAT STRESS-ASSOCIATED 32-KD PROTEIN	HSA32
LOC_Os12g08770	photosystem I reaction center subunit N, chloroplast precursor, putative, expressed
LOC_Os08g21879	expressed protein
LOC_Os06g51260	MYB family transcription factor, putative, expressed
LOC_Os03g20120	glycosyl transferase 8 domain containing protein, putative, expressed
Oryza_sativa_newGene_1944
LOC_Os02g46980	pentatricopeptide, putative, expressed
LOC_Os07g28260	expressed protein
LOC_Os01g56780	PLUS3 domain containing protein	OsPL3
LOC_Os10g18370	transcriptional regulator, putative, expressed

## Sheet: S4
Table S4. Primer information
Primers	Sequence (from 5'- 3')	Usage
pOsNRFG6-F	ttcgagctcggtacccggCGCAACAATTAATTGAAAACTTG	Vector construction
pOsNRFG6-R	atggtcaagagtcccccgGGTTGCCTCCCCTTTCTGAGTTGAT	Vector construction
GFP-OsNRFG6-F	tctagagcagtcgacATGCGCAGTTCTGATG	Vector construction
GFP-OsNRFG6-R	atggtggcgaccggtacTGTAATGATATTTTC	Vector construction
AD-OsNRFG6BS-F	tatggccatggaggccagtATGCGCAGTTCTGATG	Vector construction
AD-OsNRFG6BS-R	cagctcgagctcgatCTATCCAGGGGCACATAC	Vector construction
AD-OsNRFG6PAN-F	tatggccatggaggccagtATGTTTACAATCAGCTG	Vector construction
AD-OsNRFG6PAN-R	cagctcgagctcgatCTAGAAGTAGAAAAATC	Vector construction
AD-OsNRFG6C-F	tatggccatggaggccagtATGAGAATGGAGGGCAG	Vector construction
AD-OsNRFG6C-R	cagctcgagctcgatCTATGTAATGATATTTTC	Vector construction
AD-OsNRFG6-F	tatggccatggaggccagtATGGATGCACACTCTG	Vector construction
AD-OsNRFG6-R	cagctcgagctcgatCTATGTAATGATATTTTC	Vector construction
BD-OsNRFG6BS-F	atggccatggaggccgaattcATGCGCAGTTCTGATG	Vector construction
BD-OsNRFG6BS-R	ccgctgcaggtcgacggatccCTATCCAGGGGCACATAC	Vector construction
BD-OsNRFG6PAN-F	atggccatggaggccgaattcATGTTTACAATCAGCTG	Vector construction
BD-OsNRFG6PAN-R	ccgctgcaggtcgacggatccCTAGAAGTAGAAAAATC	Vector construction
BD-OsNRFG6C-F	atggccatggaggccgaattcATGAGAATGGAGGGCAG	Vector construction
BD-OsNRFG6C-R	ccgctgcaggtcgacggatccCTATGTAATGATATTTTC	Vector construction
BD-OsNRFG6-F	atggccatggaggccgaattcATGGATGCACACTCTG	Vector construction
BD-OsNRFG6-R	ccgctgcaggtcgacggatccCTATGTAATGATATTTTC	Vector construction
P2Y-OsNRFG6-F	catttacgaacgatagttaattaaATGGATGCACACTCTG	Vector construction
P2Y-OsNRFG6-R	actgccacctcctccactagtTGTAATGATATTTTC	Vector construction
P2Y-OsDES1-F	catttacgaacgatagttaattaaATGCCACCACTCCAC	Vector construction
P2Y-OsDES1-R	actgccacctcctccactagtAAACAGTCCGAACAAAC	Vector construction
P2Y-LOG-F	catttacgaacgatagttaattaaATGGCAATGGAGGCTG	Vector construction
P2Y-LOG-R	actgccacctcctccactagtGGATGAGGTGATCCTGGTC	Vector construction
nLUC-OsNRFG6PAN-F	acgggggacgagctcggtaccATGTTTACAATCAGCTG	Vector construction
nLUC-OsNRFG6PAN-R	cgcgtacgagatctggtcgacGAAGTAGAAAAATC	Vector construction
nLUC-OsNRFG6-F	acgggggacgagctcggtaccATGGATGCACACTCTG	Vector construction
nLUC-OsNRFG6-R	cgcgtacgagatctggtcgacTGTAATGATATTTTC	Vector construction
nLUC-OsDES1-F	acgggggacgagctcggtaccATGCCACCACTCCAC	Vector construction
nLUC-OsDES1-R	cgcgtacgagatctggtcgacAAACAGTCCGAACAAAC	Vector construction
cLUC-OsNRFG6PAN-F	tacgcgtcccggggcggtaccATGTTTACAATCAGCTG	Vector construction
cLUC-OsNRFG6PAN-R	acgaaagctctgcaggtcgacCTAGAAGTAGAAAAATC	Vector construction
cLUC-OsNRFG6-F	tacgcgtcccggggcggtaccATGGATGCACACTCTG	Vector construction
cLUC-OsNRFG6-R	acgaaagctctgcaggtcgacCTATGTAATGATATTTTC	Vector construction
cLUC-LOG-F	tacgcgtcccggggcggtaccATGGCAATGGAGGCTG	Vector construction
cLUC-LOG-R	acgaaagctctgcaggtcgacTCAGGATGAGGTGATCCTGGTC	Vector construction
qOsNRFG6-F	CCTGGCCACTACAGCTTTCA	RT-qPCR
qOsNRFG6-R	TCACTCCCAAGGAAATGCCC	RT-qPCR
qCy5-F	TGATGGATGAGTATTACG	RT-qPCR
qCy5-R	AGGATCTTGATGATGAAC	RT-qPCR
qOsMEL1-F	GCGAACCACTTCCTCGTCAAT	RT-qPCR
qOsMEL1-R	AGAGATGTCTTCCCGTGCAA	RT-qPCR
qLOG-F	AAATCCTTGATGCCCAGAGAGGTC	RT-qPCR
qLOG-R	AGAGACCGCTCTAACTTCACCAAC	RT-qPCR
